# Supplementary material for: Hu14.18K.322A Causes Direct Cell Cytotoxicity and Synergizes with Induction Chemotherapy in High-Risk Neuroblastoma
Source: Cancers (Basel). 2024 May 30;16(11):2064. doi: 10.3390/cancers16112064 (PMC11171330; doi:10.3390/cancers16112064)
Supplement: Supplementary file 1 [file cancers-16-02064-s001.zip]

Archive with 5 entries (5 files):
- Combined supplementary Figures.pdf
- File S1-Supplemental methods.pdf
- File S2-Raw WB images and densitometry intensity ratios.pdf
- File S3-Suppl file.Rmd
- Supplemental tables revised.pdf
