# Supplementary material for: Hu14.18K.322A Causes Direct Cell Cytotoxicity and Synergizes with Induction Chemotherapy in High-Risk Neuroblastoma
Source: Cancers (Basel). 2024 May 30;16(11):2064. doi: 10.3390/cancers16112064 (PMC11171330; doi:10.3390/cancers16112064)
Supplement: Supplementary file 1 [file cancers-16-02064-s001.zip › File S3-Suppl file.Rmd]

---
title: "Gnanamony 12 Human cell lines RNA-Seq Report"
author: "Jenny Drnevich, HPCBio, University of Illinois"
date: "`r format(Sys.time(), '%B %d,  %Y')`"
output:
  html_document:
    df_print: paged
    toc: yes
    self_contained: yes
  word_document:
    toc: yes
  pdf_document:
    toc: yes
params:
  filebasename: Report_Gnanamony_2022Sep
  anno: 110
  anno_url: https://www.ncbi.nlm.nih.gov/genome/annotation_euk/Homo_sapiens/110/
  box_url: https://uofi.box.com/s/ntzocg2y8265a5gmfapp0qwkzfd1lkzu
  fastqc_ver: 0.11.8
  fc_ver: 2.0.0
  ftp_url: https://ftp.ncbi.nlm.nih.gov/genomes/all/GCF/000/001/405/GCF_000001405.40_GRCh38.p14/
  genome: GRCh38.p14
  genome_host: NCBI
  genome_host_url: https://www.ncbi.nlm.nih.gov/genome/51
  genome_file: GCF_000001405.40_GRC38.p14_genomic.fna.gz
  gtf_file: GCF_000001405.40_GRC38.p14_genomic.gff.gz
  host: NCBI
  multiqc_ver: 1.9
  multiqc_report: Project_Gnanamony_12_RNASeq_multiqc_report.html
  salmon_ver: 1.5.2
  species: Homo sapiens
  star_ver: 2.7.6a
  transcriptome_file: GCF_000001405.40_GRC38.p14_rna.fna.gz  
  trim_ver: 0.38
---

```{r setup, echo = FALSE, include=FALSE, warning=FALSE, message = FALSE, results='hide'}
knitr::opts_chunk$set(cache=TRUE, cache.lazy = FALSE)
# knitr::knit_hooks$set(inline = function(x) {
#   if(is.numeric(x)) scales::scales::comma(x)
#   else x
# })
library(kableExtra)

```

```{r main codes, echo=FALSE, include=FALSE, warning=FALSE, message = FALSE, results='hide', cache=TRUE}

library(ggplot2)
library(dplyr)
library(edgeR)
library(WGCNA)
library(gplots)
library(rtracklayer)
library(Glimma)
library(tximport)
library(org.Hs.eg.db)


#Read in sample information

targets <- readTargets("Targets0.txt")
targets$Group <- factor(targets$Group, levels = unique(targets$Group))
targets$Label <- factor(targets$Label, levels = targets$Label)
targets$Rep <- factor(targets$Rep)


#load in transcript-level data

load("SalmonSummarizedOutput.RData")

#If they have X added because they started with a number - remove them
rownames(meta_info) <- gsub("X", "",rownames(meta_info))


#match the order
temp <- match(as.character(targets$Sample), rownames(meta_info))
meta_info <- meta_info[temp,]
tx.all$abundance <- tx.all$abundance[,temp]
tx.all$counts <- tx.all$counts[,temp]
tx.all$length <- tx.all$length[,temp]


#replace the old name 
rownames(meta_info) <- targets$Label
colnames(tx.all$abundance) <- targets$Label
colnames(tx.all$counts) <- targets$Label
colnames(tx.all$length) <- targets$Label


#do read fate plot
targets$Total <- targets$NumReads
ReadFate <- data.frame(#QCfiltered = targets$Total - meta_info$num_processed,
  mapped = meta_info$num_mapped) / targets$Total * 100

ReadFate$Label <- targets$Label
ReadFate$Group <- targets$Group


# Load transcript - gene mappings
all_tx_info <- read.delim("trx_100_symbol_EGids.txt",header = FALSE)
names(all_tx_info) <- c("transcript_id","gene_id","symbol")


#get gene-level counts
gene.all <- summarizeToGene(tx.all, all_tx_info[,c(1,2)], countsFromAbundance = "lengthScaledTPM")


#cut down all_tx_info to unique genes
#use product from transcript with largest counts

all_tx_info$sumCounts <- rowSums(tx.all$counts)[all_tx_info$transcript_id]
all_tx_info$sumCounts[is.na(all_tx_info$sumCounts)] <- 0
all_tx_info <- all_tx_info[order(all_tx_info$sumCounts, decreasing = TRUE),]

temp <- all_tx_info[!duplicated(all_tx_info$gene_id),-1]
temp <- temp[match(rownames(gene.all$counts), temp$gene_id),]
rownames(temp) <- temp$gene_id
temp$ENTREZID <- gsub("GeneID:","", temp$gene_id)

temp$GENENAME <- mapIds(org.Hs.eg.db, keys = temp$ENTREZID,
                        keytype = "ENTREZID", column = "GENENAME")

#create dgelist
d <- DGEList(gene.all$counts, samples = targets, genes = temp[,c(4,2,5)])


#Do TMM norm ----

d <- calcNormFactors(d)

logCPM <- cpm(d, log=T)


temp <- glMDSPlot(logCPM, top = 5000, labels =d$samples$Sample, 
                  groups = targets[,c("Line","Group","Group","Rep")], launch = FALSE,
          html = "Gnanamony_MDS_prefiltering_old", folder = "Gnanamony_interactive_plots")

plot.values <- as.data.frame(temp$points)
colnames(plot.values) <- paste0("Dim", 1:5)
plot.values$var.exp <- round(temp$eig*100/sum(temp$eig),1)
plot.values$Group <- d$samples$Group
plot.values$Label <- d$samples$Label
plot.values$Rep <- d$samples$Rep

#New version:
glimmaMDS(d, top = 5000,
          html = "Gnanamony_MDS_prefiltering_new.html")


#Split analysis by Line ----

d_BE1 <- d[,d$samples$Line == "BE1"]
d_BE1 <- calcNormFactors(d_BE1)


#Filter out genes without at least 0.5 cpm in at least 3 samples

min_cpm <- 0.5
min_samp <- 3

i.BE1 <- rowSums(cpm(d_BE1, log = TRUE) > log2(min_cpm)) >= min_samp 

d_BE1 <- d_BE1[i.BE1,  , keep.lib.sizes = FALSE]
d_BE1 <- calcNormFactors(d_BE1)

#do clustering

logCPM_BE1 <- cpm(d_BE1, log = TRUE)
Trt_BE1 <- factor(d_BE1$samples$Trt, levels = c("IgG","hu14"))
Rep_BE1 <- droplevels(d_BE1$samples$Rep)

temp <- glMDSPlot(logCPM_BE1, top = 5000, labels =d_BE1$samples$Sample, 
                  groups = d_BE1$samples[,c("Trt","Rep")], launch = FALSE,
          html = "MDS_BE1_old", folder = "Gnanamony_interactive_plots")

plot.values.BE1 <- as.data.frame(temp$points)
colnames(plot.values.BE1) <- paste0("Dim", 1:ncol(plot.values.BE1))
plot.values.BE1$var.exp <- round(temp$eig*100/sum(temp$eig),1)
plot.values.BE1$Trt <- Trt_BE1
plot.values.BE1$Label <- droplevels(d_BE1$samples$Label)
plot.values.BE1$Rep <- Rep_BE1


glimmaMDS(d_BE1, top = 5000,
          html = "MDS_BE1_new.html")
#dim 1 & dim 2 are replicate
#dim 3 is trt

#Make design matrix of Trt + Rep
design0_BE1 <- model.matrix(~ Trt_BE1 + Rep_BE1)
colnames(design0_BE1)[2] <- "hu14_vs_IgG"

# do testing for BE1 ----

d_BE1 <- estimateDisp(d_BE1, design0_BE1, robust = TRUE)

fit_BE1 <- glmQLFit(d_BE1, design0_BE1, robust = TRUE) %>%
  glmQLFTest(coef = 2)

codes_BE1 <- decideTestsDGE(fit_BE1, p.value = 0.2)

res_BE1 <- topTags(fit_BE1, n = Inf,sort.by = "none")$table

#back-translate logFC to regular FC in place of F stat

res_BE1$F <- 2^abs(res_BE1$logFC) * sign(res_BE1$logFC)
names(res_BE1)[6] <- "FC_hu14_vs_IgG"

#Get GO and KEGG 

source("getGO.R")

temp.GO <- getGO(org.Hs.eg.db, 
                 keys = res_BE1$ENTREZID, 
                 keytype="ENTREZID")

res_BE1 <- left_join(res_BE1, temp.GO)

source("getPath.R")

temp.PATH <- getPath(keys = res_BE1$ENTREZID, 
                     updatePath = TRUE, 
                     species = "hsa")

res_BE1 <- left_join(res_BE1, temp.PATH)


# do interactive results

#get Rep-corrected values

noRep_BE1 <- removeBatchEffect(logCPM_BE1, batch = Rep_BE1,
                               design = model.matrix(~Trt_BE1))

glMDPlot(fit_BE1, counts = noRep_BE1,
         groups = Trt_BE1, launch = FALSE,
         status = codes_BE1,
         main = "hu14_vs_IgG, BE1",
         side.main = "symbol",
         folder = "Gnanamony_interactive_plots/",
         html = "BE1_hu14_vs_IgG_old")

#and new version:

glimmaMA(fit_BE1, d_BE1, counts = noRep_BE1, transform.counts = "none",
         groups = Trt_BE1,
         status = codes_BE1,
         main = "hu14_vs_IgG, BE1",
         html = "BE1_hu14_vs_IgG_new.html")

#make heatmap

col.pan <- colorpanel(100, "blue", "white", "red")

heat.BE1 <- t(scale(t(noRep_BE1[res_BE1$FDR < 0.2,])))
x.cluster.BE1 <- as.dendrogram(hclust(dist(heat.BE1)))

# x11(height = 10)
# jpeg("heatmap_BE1_FDR0.2.jpeg", width = 7, height = 10,
#      units = "in", res = 300, quality = 100)
# heatmap.2(heat.BE1, col=col.pan, Rowv=x.cluster.BE1,Colv=FALSE, scale="none",
#           trace="none", dendrogram="row", cexRow=0.9, cexCol=1.5, labRow = "",
#           keysize = 0.2,lwid = c(1.4,4), lhei = c(0.5,4), key.par=list(mar = c(4,2,2,1)),
#           margins = c(10,2),density.info = "none", key.xlab = "SD from mean",
#           main = paste(nrow(heat.BE1), "genes with FDR p < 0.2"))
# dev.off()


heatVal_BE1 <- tibble(ENTREZID = gsub("GeneID:","",rownames(heat.BE1)))
heatVal_BE1 <- heatVal_BE1[rev(as.hclust(x.cluster.BE1)$order),]
heatVal_BE1$TopToBottom <- 1:nrow(heatVal_BE1)

res_BE1 <- left_join(res_BE1, heatVal_BE1)

names(res_BE1)
#  [1] "ENTREZID"    "symbol"      "GENENAME"    "logFC"       "logCPM"     
#  [6] "F"           "PValue"      "FDR"         "BP"          "CC"         
# [11] "MF"          "Pathway"     "TopToBottom"

write.table(res_BE1[,c(1:3,13,4:12)], file = "BE1_GeneResults_2022-11-03.txt",
            row.names = FALSE, sep = "\t")


#Do the same for CHLA ----

d_CHLA <- d[,d$samples$Line == "CHLA"]
d_CHLA <- calcNormFactors(d_CHLA)

#Filter out genes without at least 0.5 cpm in at least 3 samples

min_cpm <- 0.5
min_samp <- 3

i.CHLA <- rowSums(cpm(d_CHLA, log = TRUE) > log2(min_cpm)) >= min_samp 

d_CHLA <- d_CHLA[i.CHLA,  , keep.lib.sizes = FALSE]
d_CHLA <- calcNormFactors(d_CHLA)

#do clustering

logCPM_CHLA <- cpm(d_CHLA, log = TRUE)
Trt_CHLA <- factor(d_CHLA$samples$Trt, levels = c("IgG","hu14"))
Rep_CHLA <- droplevels(d_CHLA$samples$Rep)

temp <- glMDSPlot(logCPM_CHLA, top = 5000, labels =d_CHLA$samples$Sample, 
                  groups = d_CHLA$samples[,c("Trt","Rep")], launch = FALSE,
          html = "MDS_CHLA_old", folder = "Gnanamony_interactive_plots")

plot.values.CHLA <- as.data.frame(temp$points)
colnames(plot.values.CHLA) <- paste0("Dim", 1:ncol(plot.values.CHLA))
plot.values.CHLA$var.exp <- round(temp$eig*100/sum(temp$eig),1)
plot.values.CHLA$Trt <- Trt_CHLA
plot.values.CHLA$Label <- droplevels(d_CHLA$samples$Label)
plot.values.CHLA$Rep <- Rep_CHLA


glimmaMDS(d_CHLA, top = 5000,
          html = "MDS_CHLA_new.html")
#dim 1 & dim 2 are replicate
#dim 3 is trt

#Make design matrix of Trt + Rep
design0_CHLA <- model.matrix(~ Trt_CHLA + Rep_CHLA)
colnames(design0_CHLA)[2] <- "hu14_vs_IgG"

# do testing for CHLA ----

d_CHLA <- estimateDisp(d_CHLA, design0_CHLA, robust = TRUE)

fit_CHLA <- glmQLFit(d_CHLA, design0_CHLA, robust = TRUE) %>%
  glmQLFTest(coef = 2)

codes_CHLA <- decideTestsDGE(fit_CHLA, p.value = 0.5)

res_CHLA <- topTags(fit_CHLA, n = Inf,sort.by = "none")$table

#back-translate logFC to regular FC in place of F stat

res_CHLA$F <- 2^abs(res_CHLA$logFC) * sign(res_CHLA$logFC)
names(res_CHLA)[6] <- "FC_hu14_vs_IgG"

#Get GO and KEGG 

temp.GO <- getGO(org.Hs.eg.db, 
                 keys = res_CHLA$ENTREZID, 
                 keytype="ENTREZID")

res_CHLA <- left_join(res_CHLA, temp.GO)


temp.PATH <- getPath(keys = res_CHLA$ENTREZID, 
                     updatePath = TRUE, 
                     species = "hsa")

res_CHLA <- left_join(res_CHLA, temp.PATH)


# do interactive results

logCPM_CHLA <- cpm(d_CHLA, log = TRUE)

#get Rep-corrected values

noRep_CHLA <- removeBatchEffect(logCPM_CHLA, batch = Rep_CHLA,
                               design = model.matrix(~Trt_CHLA))

glMDPlot(fit_CHLA, counts = noRep_CHLA,
         groups = Trt_CHLA, launch = FALSE,
         status = codes_CHLA,
         main = "hu14_vs_IgG, CHLA",
         side.main = "symbol",
         folder = "Gnanamony_interactive_plots/",
         html = "CHLA_hu14_vs_IgG_old")

#and new version:

glimmaMA(fit_CHLA, d_CHLA, counts = noRep_CHLA, transform.counts = "none",
         groups = Trt_CHLA,
         status = codes_CHLA,
         main = "hu14_vs_IgG, CHLA",
         html = "CHLA_hu14_vs_IgG_new.html")

#make heatmap

heat.CHLA <- t(scale(t(noRep_CHLA[res_CHLA$FDR < 0.5,])))
x.cluster.CHLA <- as.dendrogram(hclust(dist(heat.CHLA)))

#x11(height = 10)
# jpeg("heatmap_CHLA_FDR0.5.jpeg", width = 7, height = 10,
#      units = "in", res = 300, quality = 100)
# heatmap.2(heat.CHLA, col=col.pan, Rowv=x.cluster.CHLA,Colv=FALSE, scale="none",
#           trace="none", dendrogram="row", cexRow=0.9, cexCol=1.5, labRow = "",
#           keysize = 0.2,lwid = c(1.4,4), lhei = c(0.5,4), key.par=list(mar = c(4,2,2,1)),
#           margins = c(10,2),density.info = "none", key.xlab = "SD from mean",
#           main = paste(nrow(heat.CHLA), "genes with FDR p < 0.5"))
# dev.off()


heatVal_CHLA <- tibble(ENTREZID = gsub("GeneID:","",rownames(heat.CHLA)))
heatVal_CHLA <- heatVal_CHLA[rev(as.hclust(x.cluster.CHLA)$order),]
heatVal_CHLA$TopToBottom <- 1:nrow(heatVal_CHLA)

res_CHLA <- left_join(res_CHLA, heatVal_CHLA)

names(res_CHLA)
#  [1] "ENTREZID"    "symbol"      "GENENAME"    "logFC"       "logCPM"     
#  [6] "F"           "PValue"      "FDR"         "BP"          "CC"         
# [11] "MF"          "Pathway"     "TopToBottom"

write.table(res_CHLA[,c(1:3,13,4:12)], file = "CHLA_GeneResults_2022-11-03.txt",
            row.names = FALSE, sep = "\t")


#Do GO and KEGG over-rep testing BE1 ----

go.BE1 <- goana(fit_BE1, geneid = fit_BE1$genes$ENTREZID,
                FDR = 0.2)

kegg.BE1 <- kegga(fit_BE1, geneid = fit_BE1$genes$ENTREZID,
                FDR = 0.2, species = "Hs")

#remove those without at least 2 DE

go.BE1 <- go.BE1[go.BE1$Up >= 2 | go.BE1$Down >= 2,]
kegg.BE1  <- kegg.BE1[kegg.BE1$Up >=2 | kegg.BE1$Down >=2,]


#get symbols

up.go.BE1 <- getGO(org.Hs.eg.db, keys = res_BE1$ENTREZID[codes_BE1[,1] == 1],
                   keytype = "ENTREZID", GOALL = TRUE,
                   summarizeBy = "go", EGorSYM = "SYM")
names(up.go.BE1)[2] <- "genes.Up"

go.BE1 <- tibble::rownames_to_column(go.BE1, var = "GOID")

go.BE1 <- left_join(go.BE1, up.go.BE1)


down.go.BE1 <- getGO(org.Hs.eg.db, keys = res_BE1$ENTREZID[codes_BE1[,1] == -1],
                   keytype = "ENTREZID", GOALL = TRUE,
                   summarizeBy = "go", EGorSYM = "SYM")
names(down.go.BE1)[2] <- "genes.Down"

go.BE1 <- left_join(go.BE1, down.go.BE1)

write.table(go.BE1, file = "BE1_GO_overrep_2022-11-03.txt",
            row.names = FALSE, sep = "\t")


up.kegg.BE1 <- getPath(org.Hs.eg.db, keys = res_BE1$ENTREZID[codes_BE1[,1] == 1],
                   keytype = "ENTREZID", updatePath = TRUE, species = "hsa",
                   summarizeBy = "pathway", EGorSYM = "SYM",
                   keepSpecies = TRUE)
names(up.kegg.BE1)[2] <- "genes.Up"

kegg.BE1 <- tibble::rownames_to_column(kegg.BE1, var = "PATHID")

kegg.BE1 <- left_join(kegg.BE1, up.kegg.BE1)


down.kegg.BE1 <- getPath(org.Hs.eg.db, keys = res_BE1$ENTREZID[codes_BE1[,1] == -1],
                       keytype = "ENTREZID", updatePath = TRUE, species = "hsa",
                       summarizeBy = "pathway", EGorSYM = "SYM",
                       keepSpecies = TRUE)
names(down.kegg.BE1)[2] <- "genes.Down"

kegg.BE1 <- left_join(kegg.BE1, down.kegg.BE1)

write.table(kegg.BE1, file = "BE1_KEGG_overrep_2022-11-03.txt",
            row.names = FALSE, sep = "\t")


#Do GO and KEGG over-rep testing CHLA ----

go.CHLA <- goana(fit_CHLA, geneid = fit_CHLA$genes$ENTREZID,
                FDR = 0.5)

kegg.CHLA <- kegga(fit_CHLA, geneid = fit_CHLA$genes$ENTREZID,
                  FDR = 0.5, species = "Hs")

#remove those without at least 2 DE

go.CHLA <- go.CHLA[go.CHLA$Up >=2 | go.CHLA$Down >=2,]
kegg.CHLA  <- kegg.CHLA[kegg.CHLA$Up >=2 | kegg.CHLA$Down >=2,]

#get symbols

up.go.CHLA <- getGO(org.Hs.eg.db, keys = res_CHLA$ENTREZID[codes_CHLA[,1] == 1],
                   keytype = "ENTREZID", GOALL = TRUE,
                   summarizeBy = "go", EGorSYM = "SYM")
names(up.go.CHLA)[2] <- "genes.Up"

go.CHLA <- tibble::rownames_to_column(go.CHLA, var = "GOID")

go.CHLA <- left_join(go.CHLA, up.go.CHLA)


down.go.CHLA <- getGO(org.Hs.eg.db, keys = res_CHLA$ENTREZID[codes_CHLA[,1] == -1],
                     keytype = "ENTREZID", GOALL = TRUE,
                     summarizeBy = "go", EGorSYM = "SYM")
names(down.go.CHLA)[2] <- "genes.Down"

go.CHLA <- left_join(go.CHLA, down.go.CHLA)

write.table(go.CHLA, file = "CHLA_GO_overrep_2022-11-03.txt",
            row.names = FALSE, sep = "\t")


up.kegg.CHLA <- getPath(org.Hs.eg.db, keys = res_CHLA$ENTREZID[codes_CHLA[,1] == 1],
                       keytype = "ENTREZID", updatePath = TRUE, species = "hsa",
                       summarizeBy = "pathway", EGorSYM = "SYM",
                       keepSpecies = TRUE)
names(up.kegg.CHLA)[2] <- "genes.Up"

kegg.CHLA <- tibble::rownames_to_column(kegg.CHLA, var = "PATHID")

kegg.CHLA <- left_join(kegg.CHLA, up.kegg.CHLA)


down.kegg.CHLA <- getPath(org.Hs.eg.db, keys = res_CHLA$ENTREZID[codes_CHLA[,1] == -1],
                         keytype = "ENTREZID", updatePath = TRUE, species = "hsa",
                         summarizeBy = "pathway", EGorSYM = "SYM",
                         keepSpecies = TRUE)
names(down.kegg.CHLA)[2] <- "genes.Down"

kegg.CHLA <- left_join(kegg.CHLA, down.kegg.CHLA)

write.table(kegg.CHLA, file = "CHLA_KEGG_overrep_2022-11-03.txt",
            row.names = FALSE, sep = "\t")


# write out raw gene level counts ----

temp <- cbind(d$genes, 
              kept_BE1 = i.BE1,
              kept_CHLA = i.CHLA,
              d$counts)

write.table(temp, file = "Gnanamony_GeneCounts_2022-11-03.txt",
            row.names = FALSE, sep = "\t")


#write out logCPM values ----

write.table(cbind(d_BE1$genes, logCPM_BE1),
            file = "BE1_logCPM_2022-11-03.txt",
            row.names = FALSE, sep = "\t")     

write.table(cbind(d_CHLA$genes, logCPM_CHLA),
            file = "CHLA_logCPM_2022-11-03.txt",
            row.names = FALSE, sep = "\t")     


# write out rep-corrected values

write.table(cbind(d_BE1$genes, noRep_BE1),
            file = "BE1_logCPM_noRep_2022-11-03.txt",
            row.names = FALSE, sep = "\t")     

write.table(cbind(d_CHLA$genes, noRep_CHLA),
            file = "CHLA_logCPM_noRep_2022-11-03.txt",
            row.names = FALSE, sep = "\t")     


```

## Location of results and codes for reproducibility

All deliverables for the basic analysis are in a zipped file that can be [downloaded from box.com](`r params$box_url`). Please unzip the file after transferring to your computer (PCs: right click and select "Extract all"; Macs: double-click to extract). Folders and Files (those with X in the name have one for BE1 and one for CHLA):

1. **Gnanamony_interactive_plots/** folder. Contains non-stand alone interactive MDS clustering and results .html files that must be kept with the ccs/ and js/ sub-folders to work.

2. **`r paste0(params$filebasename,"_files")`/** folder. Contains separate .png files of the figures in this report.

2. **X_GeneResults_2022-11-03.xlsx**. Full results for all genes for the hu14 vs. IgG comparison, including heatmap locations. See tab at bottom for column explanations.

2. **X_GO_overrep_2022-11-03.xlsx**. Over-representation testing results for Gene Ontology terms. See tab at bottom for column explanations.

2. **X_hu14_vs_IgG_new_2022-11-03.html** Stand-alone interactive plots of the pairwise comparison results from the statistical model.

2. **X_KEGG_overrep_2022-11-03.xlsx**. Over-representation testing results for Gene Ontology terms. See tab at bottom for column explanations.

6. **X_logCPMvalues_2022-11-03.xlsx**. TMM-normalized logCPM values for kept genes for each sample; these were used for initial MDS clustering but the statistics were not done directly on these values. Instead, the edgeR-quasi statistics uses the gene-level count values as input while correcting for library size and TMM normalization factors.

3. **X_logCPMValues_noRep_2022-11-03.xlsx**. TMM-normalized logCPM values for each sample that have had the replicate batch effects removed; these were used only for visualizations of the results (MDS clustering, heatmap, top right plot of interactive results).

3. **Gnanamony_GeneCounts_2022-11-03.xlsx**. Contains gene counts (summed from length-normalized transcript counts) for all genes and columns showing which were kept after filtering within BE1 and CHLA lines.


7. **Gnanamony_MDS_prefiltering_new.html**. Stand-alone interactive plot of the MDS clustering on all 12 samples together.

7. **MDS_X_new.html**. Stand-alone interactive plot of the MDS clustering after separating by line and filtering genes.

11. **`r paste0(params$filebasename,".html")`**. This html report.

10. **`r paste0(params$filebasename,".Rmd")`**. R markdown file with the R codes for the entire analysis and to make this html report.

12. getGO.R, getPath.R, SalmonSummarizedOutput.RData, Targets0.txt, trx_100_symbol_EGids.txt. Additional input files needed to run the `r paste0(params$filebasename,".Rmd")` codes.


## Experimental design

This set RNA-Seq samples included 2 human cancer cell lines, BE1 and CHLA, that were given one of two treatments, hu14 or IgG (control). This design was repeated 3 times on 3 different days, resulting in 12 samples total with a paired hu14 - IgG replicate structure (Table 1). 

```{r Table1, echo = TRUE, message=FALSE, R.options = list(width = 120)}

# Table 1. Number of replicates per group; within each line, the hu14 and IgG were paired by replicate number.

table(targets$Line, targets$Trt) 


```

## Quality Check, alignment and count generation

### Quality check on the raw data

We reviewed the QC report, "`r params$multiqc_report`" sent by the sequencing center that performed [FASTQC](https://www.bioinformatics.babraham.ac.uk/projects/fastqc/)[^fastqc] (version `r params$fastqc_ver`) on individual samples then was summarized into a single html report by using [MultiQC](http://multiqc.info/)[^multiqc] version `r params$multiqc_ver`. Average per-base read quality scores are over 30 in all samples and no adapter sequences were found indicating those reads are high in quality. Thus, we skipped the trimming step and directly proceed to transcripts mapping and quantification.

### Reference sequences

All reference files were downloaded from [NCBI's ftp site](`r params$ftp_url`). The *`r params$species`* transcriptome file "`r params$transcriptome_file`" from Annotation [`r params$anno`](`r params$anno_url`) from [`r params$genome_host`](`r params$genome_host_url`) was used for quasi-mapping and count generation. This transcriptome is derived from genome `r params$genome`; Since the quasi-mapping step only uses transcript sequences, the gene model file "`r params$gtf_file`" was solely used to generate transcript-gene mapping table ("trx_100_symbol_EGids.txt") for obtaining gene-level counts.


### Alignment and gene-level quantification

[Salmon](https://combine-lab.github.io/salmon/)[^salmon] version `r params$salmon_ver` was used to quasi-map reads to the transcriptome and quantify the abundance of each transcript. The transcriptome was first indexed using the decoy-aware method in Salmon with the entire genome file "`r params$genome_file`" as the decoy sequence. Then quasi-mapping was performed to map reads to transcriptome with additional arguments `--seqBias` and `--gcBias` to correct sequence-specific and GC content biases, `--numBootstraps=30` to compute bootstrap transcript abundance estimates and `--validateMappings` to help improve the accuracy of mappings. Gene-level counts were then estimated based on transcript-level counts using the ["bias corrected counts without an offset"](http://bioconductor.org/packages/release/bioc/vignettes/tximport/inst/doc/tximport.html#use-with-downstream-bioconductor-dge-packages) method from the [tximport](https://bioconductor.org/packages/release/bioc/html/tximport.html) package. This method provides more accurate gene-level counts estimates and keeps multi-mapped reads in the analysis compared to traditional alignment-based method[^tximport].

Percentage of reads mapped to the transcriptome ranged from `r round(min(ReadFate$mapped),1)` to `r round(max(ReadFate$mapped),1)`% (Figure 1), which is a bit lower than we normally see for human or mouse. There is no obvious difference in mapping rate between treatments and because the samples were sequenced so deeply (range: `r round(min(d$samples$Total/1e6),1)` - `r round(max(d$samples$Total/1e6),1)` million per sample) there are plenty of reads remaining (range: `r round(min(d$samples$lib.size/1e6),1)` - `r round(max(d$samples$lib.size/1e6),1)` million per sample) for further analysis. 

```{r Figure 1,fig.cap = "Figure 1. Percentage of reads mapped to transcriptome", echo = F, message=FALSE, fig.width = 10, fig.height = 6}
ggplot(data=ReadFate, aes(x=Label, y=mapped, fill = Group)) +
  geom_bar(stat="identity", position=position_dodge(), show.legend = FALSE) +
  theme(axis.text.x = element_text(angle = 90, hjust = 1))+
  scale_fill_manual(values = dittoSeq::dittoColors()) +
  ylab("Percentage")+
  scale_y_continuous(breaks = seq(0,100,by = 10), limits = c(0,100)) 
```


## Sample QC

### Normalization all samples together

When comparing expression levels, the numbers of reads per gene need to be normalized not only because of the differences in total number of reads, but because there could be differences in RNA composition such that the total number of reads would not be expected to be the same. The TMM (trimmed mean of M values) normalization[^tmm] in the [edgeR](https://bioconductor.org/packages/release/bioc/html/edgeR.html) package[^edger2] uses the assumption of *most genes do not change* to calculate a normalization factor for each sample to adjust for such biases in RNA composition. In this dataset, TMM normalization factors fluctuates between `r round(min(d$samples$norm.factors),2)` and `r round(max(d$samples$norm.factors),2)`. A TMM value below 1 means the total library size is larger than it should be, and a TMM value above 1 means the total libary size is smaller than it should be. Again, there is no obvious consistent difference between treatments and they are all very close to 1.

```{r Figure 2, fig.cap = "Figure 2. TMM nomalization factors to correct for RNA composition", echo = F, message=FALSE, fig.width = 10, fig.height = 6}
ggplot(d$samples, aes(y = norm.factors, x = Label, fill = Group)) +
  geom_bar(stat="identity", position=position_dodge()) +
  labs(x = "Sample", y = "TMM normalization factor") +
  geom_hline(yintercept = 1, lty = 2) +
  theme(axis.text.x = element_text(angle = 90, hjust = 1)) + 
  scale_fill_manual(values = dittoSeq::dittoColors()[1:5])
```

### Clustering all samples together

Multidimensional scaling in the [limma](https://bioconductor.org/packages/release/bioc/html/limma.html)[^limma] package was used as a sample QC step to check for outliers or batch effects. The normalized logCPM values of the top most 5,000 variable genes were chosen to construct the multidimensional scaling plot (Figure 3). Dimension 1 accounts for `r plot.values$var.exp[1]`% of the expression variation and clearly separates the two cell lines. Dimension 2 explains `r plot.values$var.exp[2]`% of the expression variation; neither cell line separates by treatment on Dim 2 and the CHLA line has obviously more variation than the BE1 line. Because of the vast difference between the cell lines and the amount of variation within each cell line, it is not statistically appropriate to analyze the cell lines together and so they will analyzed separately from this point on.  A stand-alone interactive version of the MDS clustering plot is in file "Gnanamony_MDS_prefiltering_new.html".


```{r Figure 3, fig.cap = "Figure 3. Multidimensional Scaling on the top 5,000 most variable genes across both cell lines. Replicate number indicated above each point.", echo = F, message=FALSE, fig.width = 8, fig.height = 6}
ggplot(plot.values, aes(Dim1, Dim2, color = Group))+
  geom_point(aes(fill = Group),  size = 4)+theme_bw(base_size = 15)+
  xlab(paste0("Dimension 1 ","(",plot.values$var.exp[1],"%)")) +
  ylab(paste0("Dimension 2 ","(",plot.values$var.exp[2],"%)")) +
  geom_text(aes(label = Rep),hjust=0.5, vjust=-0.8) + 
  scale_color_manual(values = dittoSeq::dittoColors()[1:4]) 


```


### Filtering 

While the `r params$host` `r params$genome` [Annotation `r params$anno`](`r params$anno_url`) gene models have a total of `r scales::comma(nrow(d))` genes, many of these might not have detectable expression in these samples. Therefore, we set the detection threshold at `r min_cpm` cpm (counts per million) in at least `r min_samp` sample (based on smallest replicate size) within each cell line. BE1 had `r scales::comma(sum(i.BE1))` or `r round(mean(i.BE1) * 100, 2)`% of genes pass these thresholds while CHLA had `r scales::comma(sum(i.CHLA))` or `r round(mean(i.CHLA) * 100, 2)`% of genes pass these thresholds, with `r scales::comma(sum(i.BE1 & i.CHLA))` genes in common. After filtering, TMM normalization was performed again separately for each cell line and normalized log2-based count per million values (logCPM) were calculated using edgeR's[^edger1] `cpm()` function with `prior.count = 2` to help stabilize fold-changes of extremely low expression genes.


### Clustering each line separately

MDS clustering was performed for each line using the top 5000 most variable genes in each line. Both BE1 (Figure 4) and CHLA (Figure 5) showed clustering by replicate batch on Dimensions 1 and 2 (left plots), which indicates that replicate batch had stronger effects on overall gene expression than hu14/IgG treatment. Separation of samples by treatment can be seen in Dimension 3 (right plots) for each sample. Because replicate batch has a larger effect than treatment, we need to include replicate batch in the statistical model.


```{r Figure 4, fig.cap = "Figure 4. Multidimensional Scaling on the top 5,000 most variable genes in BE1. Dimension 1 vs. 2 (left) and Dimension 3 vs. 4 (right).", echo = F, message=FALSE, fig.width = 14, fig.height = 6}
p1 <- ggplot(plot.values.BE1, aes(Dim1, Dim2, color = Rep, shape = Trt))+
  geom_point( size = 4)+theme_bw(base_size = 15)+
  xlab(paste0("Dimension 1 ","(",plot.values.BE1$var.exp[1],"%)")) +
  ylab(paste0("Dimension 2 ","(",plot.values.BE1$var.exp[2],"%)")) +
#  geom_text(aes(label = Rep),hjust=0.5, vjust=-0.8) + 
  scale_color_manual(values = dittoSeq::dittoColors()[1:4]) 

p2 <- ggplot(plot.values.BE1, aes(Dim3, Dim4, color = Rep, shape = Trt))+
  geom_point( size = 4)+theme_bw(base_size = 15)+
  xlab(paste0("Dimension 3 ","(",plot.values.BE1$var.exp[3],"%)")) +
  ylab(paste0("Dimension 4 ","(",plot.values.BE1$var.exp[4],"%)")) +
#  geom_text(aes(label = Rep),hjust=0.5, vjust=-0.8) + 
  scale_color_manual(values = dittoSeq::dittoColors()[1:4])

library(patchwork)

p1 + p2
```


```{r Figure 5, fig.cap = "Figure 5. Multidimensional Scaling on the top 5,000 most variable genes in CHLA. Dimension 1 vs. 2 (left) and Dimension 3 vs. 4 (right).", echo = F, message=FALSE, fig.width = 14, fig.height = 6}
p3 <- ggplot(plot.values.CHLA, aes(Dim1, Dim2, color = Rep, shape = Trt))+
  geom_point( size = 4)+theme_bw(base_size = 15)+
  xlab(paste0("Dimension 1 ","(",plot.values.CHLA$var.exp[1],"%)")) +
  ylab(paste0("Dimension 2 ","(",plot.values.CHLA$var.exp[2],"%)")) +
#  geom_text(aes(label = Rep),hjust=0.5, vjust=-0.8) + 
  scale_color_manual(values = dittoSeq::dittoColors()[1:4]) 

p4 <- ggplot(plot.values.CHLA, aes(Dim3, Dim4, color = Rep, shape = Trt))+
  geom_point( size = 4)+theme_bw(base_size = 15)+
  xlab(paste0("Dimension 3 ","(",plot.values.CHLA$var.exp[3],"%)")) +
  ylab(paste0("Dimension 4 ","(",plot.values.CHLA$var.exp[4],"%)")) +
#  geom_text(aes(label = Rep),hjust=0.5, vjust=-0.8) + 
  scale_color_manual(values = dittoSeq::dittoColors()[1:4])

library(patchwork)

p3 + p4
```


## Differential gene expression analysis 

Differential gene expression (DE) analysis was performed using the edgeR-quasi method[^edger3] using a model of treatment + replicate separately for each line, effectively doing a paired t-test. False Discovery Rate[^fdr] (FDR) correction was done on the p-values. Both cell lines were under-powered because of only having 3 sets of paired values, and line CHLA further had much more inherent sample variation, making it harder to detect "significant" gene expression differences. Tables 2 and 3 show the number of down regulated and up regulated genes at different FDR thresholds; increasing the p-value threshold past the traditional 0.05 can increase the number of true positives at the expense of a higher expected percentage of false positives. For BE1, I would recommend using a threshold of  0.2 to select genes for down-stream data mining as there are quite a few more expect true-positives than 0.05 or 0.1 without getting too high of a false-positive rate. CHLA had only a few dozens of genes at FDR < 0.2, and I recommend setting the threshold higher at 0.5. Even though this theoretically is expected to yield 50% false positives, it is a much larger number of genes than FDR < 0.4 and about the same number of genes selected for BE1. These are the genes with the most evidence for differential expression in CHLA, and therefore useful to use in down-stream data mining to see if particular Gene Ontology terms or KEGG pathways are over-represented among these genes.


```{r Table2, echo = FALSE, message=FALSE}
temp1 <- cbind(summary(decideTestsDGE(fit_BE1, p.value = 0.05)),
               summary(decideTestsDGE(fit_BE1, p.value = 0.1)),
               summary(decideTestsDGE(fit_BE1, p.value = 0.2)),
               summary(decideTestsDGE(fit_BE1, p.value = 0.4)),
               summary(decideTestsDGE(fit_BE1, p.value = 0.5)))
colnames(temp1) <- c("FDR < 0.05","FDR < 0.1", "FDR < 0.2", "FDR < 0.4","FDR < 0.5")
kable(temp1,
             caption = "Table 2. Number of down- (lower expression in hu14) and up- (higher expression in hu14) regulated genes in line BE1 at different FDR thresholds.") %>%
  kable_styling()%>%
  row_spec(c(1,3), bold = T)

```


```{r Table3, echo = FALSE, message=FALSE}
temp1 <- cbind(summary(decideTestsDGE(fit_CHLA, p.value = 0.05)),
               summary(decideTestsDGE(fit_CHLA, p.value = 0.1)),
               summary(decideTestsDGE(fit_CHLA, p.value = 0.2)),
               summary(decideTestsDGE(fit_CHLA, p.value = 0.4)),
               summary(decideTestsDGE(fit_CHLA, p.value = 0.5)))
colnames(temp1) <- c("FDR < 0.05","FDR < 0.1", "FDR < 0.2", "FDR < 0.4","FDR < 0.5")
kable(temp1,
             caption = "Table 3. Number of down- (lower expression in hu14) and up- (higher expression in hu14) regulated genes in line CHLA at different FDR thresholds.") %>%
  kable_styling()%>%
  row_spec(c(1,3), bold = T)

```

### Heatmaps

FDR thresholds of 0.2 for BE1 and 0.5 for CHLA were used to select `r scales::comma(sum(codes_BE1 !=0))` and `r scales::comma(sum(codes_CHLA !=0))` genes respectively to visualize in heatmaps. (Figures 6-7).  The data values represented in the heatmaps are the log2CPM values that further have had the replicate batch effects removed and then each gene scaled to a mean of 0 and a standard deviation of 1 (z-score); they are most useful to detect the patterns of change the amount of variation within each treatment group. The order of genes in the heatmap are included in the gene results excel files.


```{r Figure 6, fig.cap = "Figure 6. Heatmap of 1,563 genes with hu14 vs. IgG with FDR p-value < 0.2 in line BE1.", echo = F, message=FALSE, fig.width = 10, fig.height = 10, cache = TRUE}

heatmap.2(heat.BE1, col=col.pan, Rowv=x.cluster.BE1,Colv=FALSE, scale="none",
          trace="none", dendrogram="row", cexRow=0.9, cexCol=1.5, labRow = "",
          keysize = 0.2,lwid = c(1.4,4), lhei = c(0.5,4), key.par=list(mar = c(4,2,2,1)),
          margins = c(10,2),density.info = "none", key.xlab = "SD from mean")


```

```{r Figure 7, fig.cap = "Figure 7. Heatmap of 1,201 genes with hu14 vs. IgG with FDR p-value < 0.5 in line CHLA", echo = F, message=FALSE, fig.width = 10, fig.height = 10, cache = TRUE}

heatmap.2(heat.CHLA, col=col.pan, Rowv=x.cluster.CHLA,Colv=FALSE, scale="none",
          trace="none", dendrogram="row", cexRow=0.9, cexCol=1.5, labRow = "",
          keysize = 0.2,lwid = c(1.4,4), lhei = c(0.5,4), key.par=list(mar = c(4,2,2,1)),
          margins = c(10,2),density.info = "none", key.xlab = "SD from mean")


```

### Interactive results

Below is the new interactive results for the hu14 vs. IgG in BE1. The top left shows each gene as a point, with the average expression value on the x-axis and the log2(fold-change) on the y-axis. Genes with FDR p-value < 0.2 are highlighted in red (up-regulated) or blue (down-regulated). Mousing over any point will pop up a box with information and clicking on a point will plot the individual sample values on the top right. At the bottom is a searchable/sortable table of the genes. Clicking on any gene in the table will highlight it in both top plots. A stand-alone interactive .html file for each line are also in the main output directory. There are also non stand-alone .html files of similar interactive results available in the "interactive_plots" directory. This is an older version that is better in a few ways (quicker switching to top right plot and auto-scaling its y-axis) but does not contain all of the functionality of the newer interactive plot. 

In the plot below, try:

+ Clicking points in the summary plot or rows in the table to plot the gene expression of the selection.
    + Clicking genes in the table after selecting individual points will remove the previous selection.
+ Searching for individual genes using the search box. The search results are displayed in the table.
    + If genes are currently selected, the search box will not function.
+ Setting a maximum value for the y-axis of the expression plot using the max_y_axis field. 
    + This allows for comparison of gene expression between genes on a comparable scale.
+ Saving the currently selected genes using the Save Data dropdown. 
    + From here, you can also choose to save the entire table.
+ Saving the summary plot or expression plot in either PNG or SVG formats, using the "Save Data" dropdown.


```{r interactive1, echo = FALSE}

glimmaMA(fit_BE1, d_BE1, counts = noRep_BE1, transform.counts = "none",
         groups = Trt_BE1,
         status = codes_BE1,
         main = "hu14_vs_IgG, BE1")

```


## GO and KEGG testing

One down-stream data mining approach is gene set enrichment testing, where pre-defined gene sets are checked to see if they are enriched among the gene expression results. The simplest such test is an over-representation test, which checks whether the ratio of significant genes in the set to all significant genes is larger than the ratio of all genes in the set to all expressed genes (Fisher's one-sided Exact test). The gene sets tested were [Gene Ontology's](http://geneontology.org/) Biological Process, Cellular Component and Molecular Function terms and [KEGG](https://www.genome.jp/kegg/) pathways. For the "significant" genes, I used those with FDR < 0.2 in BE1 and FDR < 0.5 in CHLA, and they were further divided in to up- and down-regulated significant genes.  The raw p-values have not been corrected for multiple hypothesis testing because the KEGG pathway sets and in particular the Gene Ontology term sets are not independent of each other, so standard corrections like FDR are inappropriate. Instead, it is recommended you use very small p-values (i.e, 0.0001, Table 3) and/or just look at the most significant gene sets and pick one representative when many sets share the same gene symbols.  

```{r Table4, echo = FALSE, message=FALSE}
temp1 <- data.frame(t(rbind(table(go.BE1$Ont, go.BE1$P.Up < 0.0001)[,2], table(go.BE1$Ont, go.BE1$P.Down < 0.0001)[,2])), 
                    t(rbind(table(go.CHLA$Ont, go.CHLA$P.Up < 0.0001)[,2], table(go.CHLA$Ont, go.CHLA$P.Down < 0.0001)[,2])))
temp1 <- rbind(temp1, c(sum(kegg.BE1$P.Up < 0.0001), sum(kegg.BE1$P.Down < 0.0001),
                             sum(kegg.CHLA$P.Up < 0.0001), sum(kegg.CHLA$P.Down < 0.0001)))
colnames(temp1) <- c("BE1 Up","BE1 Down", "CHLA Up", "CHLA Down")
rownames(temp1) <- c("GO BP","GO CC", "GO MF","KEGG")
kable(temp1,
             caption = "Table 4. Number of GO terms and KEGG pathways with over-represenation p-value < 0.0001 for down- (lower expression in hu14) and up- (higher expression in hu14) regulated genes in both lines") %>%
  kable_styling()

```


## Hardware and software descriptions
The read quality check and count generation was done using CNRG's [*Biocluster* high-performance computing resource](http://biocluster.igb.illinois.edu/). All analyses from summation of counts to the gene level (including the codes in .Rmd file) were done on a laptop in `r R.Version()$version.string`[^R] using packages as indicated below.


## R and package versions

```{r}
sessionInfo()
```


## References

[^R]: R Core Team (2017). R: A language and environment for statistical computing. R Foundation for Statistical Computing, Vienna, Austria. URL https://www.R-project.org/.

[^tmm]: Robinson MD, Oshlack A (2010). A scaling normalization method for differential expression analysis of RNA-seq data. Genome Biology 11, R25.

[^limma]: Ritchie, M.E., Phipson, B., Wu, D., Hu, Y., Law, C.W., Shi, W., and Smyth, G.K. (2015). limma powers differential expression analyses for RNA-sequencing and microarray studies. Nucleic Acids Research 43(7), e47.

[^voom]: Law CW, Chen Y, Shi W, et al.: voom: Precision weights unlock linear model analysis tools for RNA-seq read counts. Genome Biol. 2014; 15(2): R29

[^fdr]: Benjamini, Y., & Hochberg, Y. (1995). Controlling the false discovery rate: a practical and powerful approach to multiple testing. Journal of the Royal statistical society: series B (Methodological), 57(1), 289-300.

[^voom]: Law, C. W., Chen, Y., Shi, W., & Smyth, G. K. (2014). voom: Precision weights unlock linear model analysis tools for RNA-seq read counts. Genome biology, 15(2), R29.

[^treat]: McCarthy, D. J., & Smyth, G. K. (2009). Testing significance relative to a fold-change threshold is a TREAT. Bioinformatics, 25(6), 765-771.

[^annohub]: Carlson M (2019). org.Gg.eg.db: Genome wide annotation for Mouse. R package version 3.8.2.

[^bowtie2]: Langmead B, Salzberg S. Fast gapped-read alignment with Bowtie 2. Nature Methods. 2012, 9:357-359.

[^trimmomatic]: Bolger, A. M., Lohse, M., & Usadel, B. (2014). Trimmomatic: a flexible trimmer for Illumina sequence data. Bioinformatics, 30(15), 2114-2120.

[^trend1]: Chen Y, Lun ATL and Smyth GK. From reads to genes to pathways: differential expression analysis of RNA-Seq experiments using Rsubread and the edgeR quasi-likelihood pipeline [version 2; referees: 5 approved]. F1000Research 2016, 5:1438 (doi: 10.12688/f1000research.8987.2)

[^tximport]: Soneson C, Love MI, Robinson MD (2015). "Differential analyses for RNA-seq: transcript-level estimates improve gene-level inferences." F1000Research, 4. doi: 10.12688/f1000research.7563.1.

[^salmon]: Patro, R., Duggal, G., Love, M. I., Irizarry, R. A., & Kingsford, C. (2017). Salmon provides fast and bias-aware quantification of transcript expression. Nature methods, 14(4), 417.

[^fastqc]: Andrews, S. (2010). FastQC: a quality control tool for high throughput sequence data. Available at: https://www.bioinformatics.babraham.ac.uk/projects/fastqc/

[^multiqc]: Ewels, P., Magnusson, M., Lundin, S., & K?ller, M. (2016). MultiQC: summarize analysis results for multiple tools and samples in a single report. Bioinformatics, 32(19), 3047-3048.

[^sva]: Leek JT, Johnson WE, Parker HS, Fertig EJ, Jaffe AE, Storey JD, Zhang Y, Torres LC (2019). sva: Surrogate Variable Analysis. R package version 3.32.0.

[^bioc]: Huber W., Carey V.J., Gentleman R., ..., Morgan M. Orchestrating high-throughput genomic analysis with Bioconductor. Nature Methods, 2015:12, 115.

[^edger1]: McCarthy DJ, Chen Y, Smyth GK (2012). "Differential expression analysis of multifactor RNA-Seq experiments with respect to biological variation." Nucleic Acids Research, 40(10), 4288-4297.

[^edger2]: Robinson MD, McCarthy DJ, Smyth GK (2010). "edgeR: a Bioconductor package for differential expression analysis of digital gene expression data." Bioinformatics, 26(1), 139-140.

[^edger3]: Chen Y, Lun ATL and Smyth GK. From reads to genes to pathways: differential expression analysis of RNA-Seq experiments using Rsubread and the edgeR quasi-likelihood pipeline [version 2; peer review: 5 approved]. F1000Research 2016, 5:1438 (https://doi.org/10.12688/f1000research.8987.2)

[^ruvseq]: Risso D, Ngai J, Speed T, Dudoit S (2014). "Normalization of RNA-seq data using factor analysis of control genes or samples." Nature Biotechnology, 32(9), 896-902.

[^star]: Dobin A, Davis CA, Schlesinger F, Drenkow J, Zaleski C, Jha S, Batut P, Chaisson M, Gingeras TR. STAR: ultrafast universal RNA-seq aligner. Bioinformatics. 2013 Jan 1;29(1):15-21. doi: 10.1093/bioinformatics/bts635. Epub 2012 Oct 25. PMID: 23104886; PMCID: PMC3530905.

[^fc]: Liao Y, Smyth GK and Shi W. featureCounts: an efficient general-purpose program for assigning sequence reads to genomic features. Bioinformatics, 30(7):923-30, 2014.

[^wgcna1]: Bin Zhang and Steve Horvath (2005) A General Framework for Weighted Gene Co-Expression Network Analysis. Statistical Applications in Genetics and Molecular Biology: Vol. 4: No. 1, Article 17 PMID: 16646834

[^wgcna2]: Horvath, S. (2008). WGCNA: an R package for weighted correlation network analysis. BMC Bioinformatics., 9(1), 559. https://doi.org/10.1186/1471-2105-9-559

[^iterRUV]: Peixoto, L., Risso, D., Poplawski, S. G., Wimmer, M. E., Speed, T. P., Wood, M. A., & Abel, T. (2015). How data analysis affects power, reproducibility and biological insight of RNA-seq studies in complex datasets. Nucleic acids research, 43(16), 7664–7674. https://doi.org/10.1093/nar/gkv736
